# Supplementary material for: Maternal Dietary Deficiency in Choline Reduced Levels of MMP-2 Levels in Blood and Brain Tissue of Male Offspring Mice
Source: Cells. 2024 Sep 2;13(17):1472. doi: 10.3390/cells13171472 (PMC11394209; doi:10.3390/cells13171472)
Supplement: Supplementary file 1 [file cells-13-01472-s001.zip]

Archive with 1 entries (1 files):
- cells-3132790-supplementary.xlsx
