# Supplementary material for: Maternal Dietary Deficiency in Choline Reduced Levels of MMP-2 Levels in Blood and Brain Tissue of Male Offspring Mice
Source: Cells. 2024 Sep 2;13(17):1472. doi: 10.3390/cells13171472 (PMC11394209; doi:10.3390/cells13171472)
Supplement: Supplementary file 1 [file cells-13-01472-s001.zip › cells-3132790-supplementary.xlsx]

## Sheet: Sheet1
	Plasma
Figure 2A	MMP-2	Female	Mean	SEM
		CD	322.761	20.32
		FADD	365.233	22.72
		ChDD	331.491	16.305
		Male
		CD	317.179	14.668
		FADD	358.908	19.894
		ChDD	277.636	12.366
Figure 2B	MMP-9	Female	Mean	SEM
		CD	27.121	3.87
		FADD	32.011	4.278
		ChDD	29.876	4.476
		Male
		CD	29.511	3.683
		FADD	26.323	2.639
		ChDD	24.448	2.586
	Brain Tissue
Figure 3	MMP-2	Female	Mean	SEM
		CD	285.625	39.76
		FADD	208.611	25.322
		ChDD	236.083	38.656
		Male
		CD	317.743	24.185
		FADD	231.333	41.939
		ChDD	175.444	27.215
Figure 4	MMP-2	Female	Mean	SEM
		CD	340.778	30.642
		FADD	222	35.533
		ChDD	197.022	88.994
		Male
		CD	247.444	72.204
		FADD	207.667	27.713
		ChDD	238.667	18.667
